# Supplementary material for: Digestomics of Cow’s Milk: Short Digestion-Resistant Peptides of Casein Form Functional Complexes by Aggregation
Source: Foods. 2020 Oct 30;9(11):1576. doi: 10.3390/foods9111576 (PMC7692894; doi:10.3390/foods9111576)
Supplement: Supplementary file 1 [file foods-09-01576-s001.zip]

Archive with 3 entries (3 files):
- Figure S1-S3.pdf
- foods-901248-supplementary.pdf
- Table S1.pdf
